# Supplementary material for: Visual properties and perceived restorativeness in green offices: a photographic evaluation of office environments with various degrees of greening
Source: Front Psychol. 2024 Sep 13;15:1443540. doi: 10.3389/fpsyg.2024.1443540 (PMC11427322; doi:10.3389/fpsyg.2024.1443540)
Supplement: Supplementary file 1 [file Data_Sheet_1.xlsx]

## Sheet: Sheet1
No.
BA1	This place allows me to escape from work and daily life.
BA2	This is a place where I can escape from various distractions.
BA3	This is a place where it's easy to switch my mood.
BA4	This is a place where I can spend time in a daze.
BA5	This is a place free from unnecessary disturbances.
BA6	This is a place where I don't have to think about troublesome things.
BA7	This place helps me forget the hustle and bustle of everyday life.
BA8	This place helps me feel refreshed.
BA9	This is a place where I can refresh my mood.
BA10	This is the place where I want to be when my mind is tired.
BA11	This is a place where I can clear my mind.
FS1	This is an attractive place.
FS2	This place stimulates my curiosity.
FS3	This is a place where various discoveries can be made.
FS4	This is a place where several things catch my interest.
FS5	This is a place where I want to stay forever.
FS6	This is a place that never gets boring to gaze at.
FS7	This is a place with many things that catch my eye.
FS8	This seems like a place where many interesting things could happen.
FS9	This is a boring place.
FS10	This is a drab place.
EX1	This place feels spacious.
EX2	This is a place that feels like it stretches on forever.
EX3	This is a place that feels like it constitutes an entire world of its own.
EX4	This is a place that feels cohesive and unified.
EX5	This is a cluttered place.
EX6	This is a place that feels cohesive and well-organized.
EX7	This is a place where objects and arrangements feel naturally harmonious.
EX8	This place feels cramped.
EX9	This place feels stifling.
As a result of Study 1, items in bold were selected and used as IRCS items in Study 2.
