# Supplementary material for: Visual properties and perceived restorativeness in green offices: a photographic evaluation of office environments with various degrees of greening
Source: Front Psychol. 2024 Sep 13;15:1443540. doi: 10.3389/fpsyg.2024.1443540 (PMC11427322; doi:10.3389/fpsyg.2024.1443540)
Supplement: Supplementary file 3 [file Data_Sheet_3.xlsx]

## Sheet: Table
	Picture Information			Square Root of Greenery	Mean Brightness	Mean Saturation	Shape Fractal	Geometric Fractal (Cubic Method)						Statistical Fractal (Brownian Motion Method)						Color Fractal	1/f Fluctuation
								Brightness (Overall)	Brightness (Small)	Brightness (Large)	Saturation (Overall)	Saturation (Small)	Saturation (Large)	Brightness (Overall)	Brightness (Small)	Brightness (Large)	Saturation (Overall)	Saturation (Small)	Saturation (Large)		Brightness	Saturation
	PID	group	No.	X1	X2	X3	X4	X5	X6	X7	X8	X9	X10	X11	X12	X13	X14	X15	X16	X17	X18	X19
	7657	1	1	0.0556776	125.95	40.37	1.79899	2.27281	2.35915	2.21941	2.19863	2.35887	2.03249	2.69113	2.57815	2.82538	2.72191	2.70862	2.7114	1.74979	1.37541	1.14403
	7543	1	2	3.98835	133.53	43.16	1.81341	2.35424	2.40048	2.288	2.30552	2.4373	2.16155	2.74261	2.58646	2.92463	2.79396	2.64856	3.00538	1.50728	1.56084	1.25199
	7602	1	3	3.95783	144.89	41.95	1.78971	2.35757	2.40659	2.28093	2.33151	2.42049	2.2288	2.77828	2.62048	2.93039	2.83066	2.65018	2.99859	1.46158	1.47729	1.3171
	9664	1	4	6.20538	129.33	88.57	1.8483	2.42216	2.56335	2.22001	2.52742	2.65625	2.35416	2.75806	2.73223	2.79929	2.78348	2.79539	2.8528	1.69132	1.31156	1.00418
	9664_2	1	5	6.55023	108.76	120.83	1.86251	2.42865	2.56305	2.23362	2.59564	2.72264	2.42092	2.77407	2.71405	2.86034	2.8159	2.83341	2.87069	1.73859	1.30096	0.90836
	7673	2	1	0.127671	133.03	34.57	1.82877	2.23265	2.4142	2.12202	2.25823	2.45534	2.10052	2.49651	2.58576	2.49567	2.61559	2.7311	2.59621	1.93075	1.12412	0.85646
	7664_2	2	2	3.63151	86.16	60.5	1.90408	2.36115	2.56857	2.17007	2.45059	2.66508	2.21539	2.77295	2.70961	2.87957	2.817	2.85063	2.75278	1.75244	1.17295	0.90544
	7558	2	3	4.10873	146.86	43.28	1.88115	2.35102	2.39849	2.31312	2.29609	2.39946	2.17978	2.74321	2.54725	2.95778	2.76823	2.61034	2.88662	1.43639	1.47112	1.32935
	9645	2	4	5.85321	82.74	126.91	1.66545	2.42521	2.5538	2.18459	2.49648	2.64146	2.31306	2.89043	2.78986	2.97359	2.73643	2.79622	2.75066	1.54627	1.34343	1.03733
	9663_a	2	5	6.6183	114.74	137.01	1.77356	2.37113	2.5277	2.1864	2.52852	2.68221	2.30811	2.72704	2.66379	2.83248	2.81213	2.80077	2.89203	1.65322	1.32376	0.98793
	7666	3	1	0.338526	130.18	16.2	1.7315	2.24462	2.28435	2.25261	2.17103	2.34492	2.0168	2.63137	2.48781	2.77712	2.81264	2.80828	2.81915	1.88629	1.41863	1.02597
	7621	3	2	3.82884	126.39	76.98	1.83744	2.35122	2.47357	2.20889	2.36575	2.4852	2.23935	2.72457	2.67468	2.86245	2.73708	2.67671	2.83127	1.41354	1.42867	1.29781
	7636	3	3	4.16	118.49	59	1.83276	2.33387	2.4216	2.24879	2.40623	2.56442	2.20086	2.68182	2.59109	2.76559	2.74035	2.75841	2.71511	1.65684	1.47605	1.10117
	9646	3	4	5.5663	76.98	109.43	1.65053	2.41202	2.52397	2.18895	2.49067	2.62439	2.32225	2.90361	2.79043	2.97191	2.71465	2.78172	2.74034	1.49475	1.37717	1.09118
	D1	3	5	6.83156	113.75	119.01	1.80418	2.48847	2.54771	2.39834	2.53607	2.63098	2.41989	2.82576	2.70708	2.93737	2.78093	2.73946	2.87036	1.49483	1.51199	1.14638
	7644	4	1	0.519038	133.13	43.11	1.84184	2.22249	2.32102	2.1562	2.24671	2.42585	2.06745	2.60642	2.50781	2.69048	2.71169	2.64056	2.78216	1.71855	1.40067	1.06856
	7632	4	2	3.8012	139.88	55.08	1.76524	2.40909	2.43978	2.40158	2.36801	2.51934	2.15587	2.81582	2.6011	2.95111	2.80471	2.71547	2.85434	1.4942	1.53469	1.25595
	9648_2	4	3	4.93105	153.59	44.59	1.73007	2.387	2.45476	2.29977	2.28418	2.42693	2.05816	2.71684	2.64032	2.81014	2.8358	2.73373	2.94176	1.69171	1.59775	1.24696
	O1	4	4	5.90245	96.81	90.59	1.71239	2.49176	2.50522	2.44501	2.5855	2.66732	2.47528	2.8486	2.73022	2.96841	2.86503	2.82856	2.89077	1.62832	1.54886	1.00793
	9662_a	4	5	6.70383	108.81	182.25	1.76772	2.42565	2.53645	2.27511	2.58277	2.72662	2.37717	2.75084	2.67753	2.839	2.87213	2.83917	2.94619	1.64558	1.3828	0.95431
	7648	5	1	0.655896	118.65	50.65	1.76921	2.30449	2.39577	2.19178	2.23294	2.41839	2.06405	2.70985	2.5987	2.80348	2.72586	2.67854	2.78614	1.70157	1.35906	1.12926
	7674	5	2	3.5005	139.44	47.39	1.77395	2.37394	2.43565	2.31087	2.34279	2.47433	2.1665	2.71881	2.60863	2.81671	2.78212	2.71832	2.84712	1.46549	1.52341	1.27137
	7567	5	3	4.39284	153.55	39.51	1.83125	2.36992	2.40483	2.32988	2.29474	2.39723	2.19879	2.7764	2.59631	2.8962	2.83074	2.60587	3.06592	1.45673	1.49818	1.3457
	9652	5	4	6.44144	112.17	49.95	1.67259	2.3519	2.43469	2.2284	2.32219	2.45388	2.10633	2.65872	2.64716	2.78455	2.79601	2.72779	2.89673	1.63137	1.61138	1.28984
	9644	5	5	6.71421	102.44	121.16	1.76525	2.46904	2.55557	2.2843	2.50327	2.62657	2.34125	2.8728	2.77003	2.94907	2.79745	2.76087	2.87062	1.52538	1.37047	1.07619
	7551	6	1	1.42783	159.63	27.66	1.77046	2.23548	2.30765	2.20257	2.1762	2.28896	2.06602	2.61352	2.5394	2.70519	2.71231	2.65475	2.83117	1.59536	1.4508	1.13353
	7645	6	2	2.87414	111.15	80.39	1.86923	2.29645	2.40048	2.20194	2.37144	2.56055	2.18185	2.6883	2.5848	2.80116	2.74126	2.72151	2.78234	1.63995	1.39381	1.04792
	7640	6	3	4.58574	118.43	60.26	1.81312	2.32649	2.38497	2.26186	2.39903	2.51921	2.23338	2.66004	2.59028	2.67111	2.77642	2.7389	2.75016	1.49884	1.46498	1.15895
	M1	6	4	5.882	98.91	86.32	1.72162	2.48313	2.49927	2.43709	2.56482	2.66342	2.42593	2.85291	2.72036	2.99773	2.8495	2.82898	2.8798	1.68697	1.53348	0.97759
	9666_b	6	5	6.90489	108.3	86.57	1.81813	2.48801	2.55154	2.34755	2.51659	2.63175	2.36076	2.85019	2.74228	2.92875	2.83617	2.75207	2.9559	1.609	1.39247	1.06216
	7670	7	1	1.56096	146.41	18.55	1.80193	2.27934	2.34435	2.24887	2.17733	2.35905	2.01135	2.65459	2.51688	2.76637	2.83645	2.78632	2.83698	1.9306	1.49736	1.05946
	T7637	7	2	3.7107	170.67	32.24	1.80728	2.31057	2.39649	2.24474	2.23902	2.39852	2.03827	2.7056	2.56173	2.84012	2.75375	2.68975	2.78502	1.6044	1.5542	1.29885
	7610	7	3	4.42675	143	46.3	1.8242	2.38677	2.44468	2.3005	2.33459	2.47005	2.18116	2.7924	2.62368	2.99153	2.76645	2.67934	2.87831	1.57904	1.47015	1.22869
	9651	7	4	6.34994	119.11	60.04	1.80045	2.38313	2.46234	2.25468	2.36596	2.48308	2.13956	2.62744	2.68544	2.59156	2.77127	2.74977	2.79349	1.55601	1.64563	1.35319
	B3	7	5	7.29921	111.73	92.33	1.80776	2.4298	2.53347	2.25249	2.51035	2.59096	2.38228	2.83038	2.73149	2.91262	2.78482	2.77247	2.7903	1.46137	1.41367	1.24468
	7603	8	1	1.80513	156.89	31.31	1.82632	2.263	2.32607	2.24815	2.22535	2.34371	2.1034	2.66546	2.5033	2.8289	2.78576	2.65564	2.94911	1.58729	1.45718	1.13939
	7574	8	2	3.18	142.96	28.83	1.80978	2.29972	2.37599	2.21952	2.25112	2.36104	2.14122	2.73237	2.58723	2.92585	2.79571	2.65603	2.94153	1.50218	1.46423	1.24843
	7562	8	3	4.51375	149.34	39.16	1.83734	2.34041	2.414	2.27829	2.28814	2.39667	2.17364	2.70527	2.57283	2.78489	2.87469	2.61269	3.11425	1.54352	1.43444	1.24149
	7611	8	4	5.83528	140.32	69.26	1.81672	2.43971	2.46825	2.36163	2.42525	2.49818	2.30836	2.83125	2.66165	2.9675	2.76188	2.69849	2.82275	1.36295	1.54413	1.37058
	Q1	8	5	7.17806	99.23	74.9	1.74338	2.49338	2.49773	2.45659	2.52021	2.62823	2.32939	2.86336	2.7305	2.9901	2.91293	2.81384	3.00331	1.59594	1.56423	1.08973
	7633	9	1	2.44291	113.02	51.24	1.76488	2.29609	2.36825	2.27267	2.37514	2.57713	2.12808	2.62112	2.51556	2.678	2.7752	2.76837	2.80606	1.87154	1.50533	0.93756
	7649	9	2	3.0849	118.83	70.51	1.79841	2.35484	2.4085	2.27894	2.34077	2.49192	2.17618	2.78106	2.60223	2.95005	2.76205	2.7022	2.86954	1.52293	1.43838	1.13382
	9653	9	3	5.07539	133.85	31.97	1.65078	2.37856	2.45058	2.296	2.28008	2.39212	2.09655	2.70319	2.65656	2.79997	2.74742	2.71796	2.78432	1.40305	1.62644	1.42336
	R1	9	4	5.71373	105.48	71.26	1.81578	2.42782	2.5018	2.31755	2.50132	2.60369	2.35591	2.81214	2.68725	3.00696	2.8894	2.74372	3.03953	1.49882	1.44754	1.10658
	9667	9	5	7.20913	98.37	127.96	1.77845	2.42268	2.55578	2.21722	2.54679	2.68027	2.37129	2.82727	2.72325	2.93435	2.79311	2.77198	2.85288	1.62783	1.32417	1.00178
	7547	10	1	2.46404	139.18	34.11	1.82155	2.3441	2.36473	2.31205	2.25689	2.39798	2.10281	2.76072	2.5779	2.96631	2.77124	2.67647	2.89491	1.56797	1.49836	1.2041
	7590	10	2	3.10063	154.75	26.02	1.77981	2.27679	2.34069	2.2298	2.20449	2.2926	2.11525	2.73699	2.56865	2.91102	2.69504	2.61373	2.78434	1.47873	1.45441	1.36529
	7619	10	3	4.70453	163.81	50.99	1.85398	2.39593	2.42069	2.36297	2.37944	2.46603	2.27761	2.79054	2.60865	2.9371	2.73385	2.66485	2.78434	1.40784	1.45679	1.35078
	P1	10	4	5.35425	112.43	76.51	1.78336	2.41522	2.47188	2.34918	2.49757	2.61185	2.36819	2.78842	2.6586	2.94589	2.89992	2.73496	3.10164	1.53961	1.46596	1.06075
	A1	10	5	7.75756	118.01	107.95	1.79881	2.51906	2.55586	2.42631	2.5578	2.62434	2.44828	2.85403	2.73954	2.93465	2.85883	2.76999	2.93632	1.33541	1.51519	1.30714
	7583	11	1	2.86679	142.51	29.59	1.79973	2.35374	2.36341	2.33069	2.24068	2.36342	2.09816	2.78809	2.55832	3.02908	2.84218	2.65458	3.03287	1.51933	1.52948	1.28563
	7641_a	11	2	4.02664	145.65	38.65	1.83208	2.37503	2.45713	2.31389	2.31146	2.5026	2.06921	2.72371	2.61282	2.87068	2.83642	2.73001	2.94754	1.77069	1.52991	1.13121
	7582	11	3	5.06213	138.06	46.63	1.84356	2.3438	2.42008	2.26327	2.33841	2.46717	2.20299	2.76005	2.56329	3.05226	2.73342	2.66153	2.85115	1.60797	1.47761	1.15889
	9655	11	4	5.43633	130.44	45.2	1.77303	2.38376	2.44615	2.28281	2.35411	2.48	2.15204	2.67289	2.63324	2.71219	2.79032	2.73811	2.85598	1.74597	1.56416	1.25764
	9666_2	11	5	7.74072	95.64	136.68	1.77101	2.44555	2.58126	2.22705	2.57607	2.70536	2.39401	2.84848	2.73584	2.93862	2.87173	2.80428	3.01278	1.63884	1.33883	0.99246
	7628	12	1	2.68104	121.97	53.23	1.79581	2.35272	2.4276	2.28875	2.32908	2.48228	2.15129	2.70908	2.58709	2.77673	2.834	2.70934	2.98879	1.59028	1.40572	1.14828
	7660	12	2	2.74785	138.4	48.71	1.78083	2.28015	2.40507	2.15041	2.25442	2.36683	2.18069	2.64826	2.5789	2.75482	2.74969	2.51127	3.06809	1.55835	1.44678	1.29445
	7570	12	3	5.03391	165.08	47.53	1.81282	2.35927	2.43548	2.28023	2.31877	2.42265	2.21634	2.80634	2.60193	3.00369	2.82901	2.60789	3.13086	1.4218	1.4918	1.35433
	L1	12	4	5.58946	107.25	74.36	1.70963	2.42434	2.47427	2.34884	2.50201	2.6252	2.32694	2.79475	2.65708	2.96649	2.90811	2.78213	3.03527	1.60318	1.47693	1.03622
	7563	12	5	3.73862	140.08	36.35	1.84169	2.30804	2.39368	2.2407	2.28089	2.42237	2.1503	2.69568	2.54228	2.87545	2.81075	2.62363	3.00188	1.65833	1.42271	1.1377
